# Supplementary material for: Inhibition of PDE10A in a New Rat Model of Severe Dopamine Depletion Suggests New Approach to Non-Dopamine Parkinson’s Disease Therapy
Source: Biomolecules. 2022 Dec 21;13(1):9. doi: 10.3390/biom13010009 (PMC9855999; doi:10.3390/biom13010009)
Supplement: Supplementary file 1 [file biomolecules-13-00009-s001.zip]

Archive with 1 entries (1 files):
- biomolecules-2022082-supplementary.pdf
